# Supplementary material for: Tailoring and Long-Term Preservation of the Properties of PLA Composites with “Green” Plasticizers
Source: Polymers (Basel). 2022 Nov 10;14(22):4836. doi: 10.3390/polym14224836 (PMC9696962; doi:10.3390/polym14224836)
Supplement: Supplementary file 1 [file polymers-14-04836-s001.zip]

Archive with 1 entries (1 files):
- polymers-1966953-supplementary.pdf
